# Supplementary material for: P21-activated kinase regulates oxygen-dependent migration of vascular endothelial cells in monolayers
Source: Cell Adh Migr. 2021 Sep 22;15(1):272–84. doi: 10.1080/19336918.2021.1978368 (PMC8475594; doi:10.1080/19336918.2021.1978368)
Supplement: Supplemental Material [file KCAM_A_1978368_SM5671.zip]

Archive with 6 entries (5 files):
- supplementary/
- supplementary/H0_3600x speed.avi
- supplementary/H1_3600x speed.avi
- supplementary/H2_3600x speed.avi
- supplementary/N_3600x speed.avi
- supplementary/SupplementaryMaterials_210808.docx
